# Supplementary material for: INPP5K and Atlastin-1 maintain the nonuniform distribution of ER–plasma membrane contacts in neurons
Source: Life Sci Alliance. 2021 Sep 23;4(11):e202101092. doi: 10.26508/lsa.202101092 (PMC8507493; doi:10.26508/lsa.202101092)
Supplement: Supplementary file 2 [file LSA-2021-01092_SdataFS1.xlsx]

## Sheet: Fig S1C
Source Data for Figure S1C
Dorsal Axon/ Dendrite Fluo. Intensity (ratio)
ER
0.670655
0.891649
1.02779
0.825805
1.9167
1.21624
1.27526
0.582888
2.50884
