# Supplementary material for: INPP5K and Atlastin-1 maintain the nonuniform distribution of ER–plasma membrane contacts in neurons
Source: Life Sci Alliance. 2021 Sep 23;4(11):e202101092. doi: 10.26508/lsa.202101092 (PMC8507493; doi:10.26508/lsa.202101092)
Supplement: Supplementary file 4 [file LSA-2021-01092_SdataF3.xlsx]

## Sheet: Fig 3C
Source Data for Figure 3C
mNeonGreen::ESYT-2 Total Fluo. Intensity (Control)
Zone A	Zone B	Zone C
4.36943	2.64276	0.052272
9.58925	8.20501	0.813362
4.59667	4.14703	0.286165
9.59929	6.47955	0.780208
11.6252	7.38681	1.34479
12.5085	7.45324	1.80096
9.6437	7.94014	1.35254
13.3297	6.40223	0.969936
8.07966	6.96053	0.353925
3.86426	2.75674	0.864303
16.1239	8.82598	2.44977
5.86197	3.02948	0.473352
11.5775	7.70261	0.928917
10.9539	5.27016	1.0723
23.0067	9.07246	2.69769
6.73643	3.8553	1.96903

## Sheet: Fig 3D
Source Data for Figure 3D
mNeonGreen::ESYT-2 Total Fluo. Intensity (cil-1)
Zone A	Zone B	Zone C
7.62118	18.8689	14.0433
4.69117	3.46278	2.01888
21.7931	20.769	12.4643
11.4356	18.1242	12.5691
11.019	10.8499	10.5565
4.99319	9.11142	3.67453
11.2928	16.1765	13.9818
3.46738	8.40054	4.00885
5.60787	8.87813	10.7057
4.65281	9.68024	6.16156
4.26259	8.46758	1.52787
4.49176	3.08562	3.2428
9.5711	14.7316	18.6096
3.43301	4.14195	2.70133
12.9579	17.2628	10.7635

## Sheet: Fig 3E
Source Data for Figure 3E
mNeonGreen::ESYT-2 Total Fluo. Intensity (cil-1; itr-1pB::cil-1)
Zone A	Zone B	Zone C
12.3994	10.2968	0.210801
3.9644	2.35981	0.536902
6.39199	2.33561	0.359699
1.73921	1.2107	0.1022
22.3994	16.1379	1.27431
6.37708	3.41273	0.707999
8.85228	8.35867	0.393401
10.9021	20.8535	6.60719
3.4287	3.98761	0.344401
4.24556	1.42848	0.2007

## Sheet: Fig 3F
Source Data for Figure 3F
mNeonGreen::ESYT-2 Dorsal Axon / Dendrite Fluo. Intensity (ratio)
Control	cil-1	cil-1; itr-1pB::cil-1
0.0119631	1.84266	0.017001
0.0848202	0.430359	0.135431
0.0622548	0.57194	0.0562734
0.0812776	1.09912	0.0587623
0.115679	0.958031	0.0568904
0.143979	0.735908	0.111022
0.140251	1.23812	0.0444407
0.072765	1.15616	0.606048
0.0438045	1.90905	0.100447
0.223666	1.32427	0.0472728
0.151934	0.358437
0.0807497	0.721944
0.0802345	1.94435
0.0978924	0.786867
0.117257	0.830655
0.292296

## Sheet: Fig 3G
Source Data for Figure 3G
mNeonGreen::ESYT-2 occupancy in dendrite (µm)
Control	cil-1	cil-1; itr-1pB::cil-1
58.09	46.32	68.6
63.7	52.37	50.2
60.2907	49.72	52.8
52.93	64.69	39
60.16	59.18	44.6
60.5	18.26	61.2
44.33	53.02	51.4
57.09	44.99	49.3
56.44	26.95	48.8
66	34.97	66
64.13	49.94
55.44	61.93
61.27	31.46
50.6	66.66
71.94	54.66
66.01
