# Supplementary material for: INPP5K and Atlastin-1 maintain the nonuniform distribution of ER–plasma membrane contacts in neurons
Source: Life Sci Alliance. 2021 Sep 23;4(11):e202101092. doi: 10.26508/lsa.202101092 (PMC8507493; doi:10.26508/lsa.202101092)
Supplement: Supplementary file 9 [file LSA-2021-01092_SdataFS5.xlsx]

## Sheet: Fig S5A
Source Data for Figure S5A
Dendritic ER length (µm)
Control	cil-1	atln-1
50.184	33.3729	35.489
55.658	46.7192	21.384
58.198	42.4556	45.1
54.67	51.8584	23.9
59.049	42.6899	40.4647
62.936	64.6	29.8407
56.01	52.82	31.4348
52.574	40.15	18.6104
52.485	55.3	10.8592
63.551	43.67
59.625	44.51
	44.73
	48.03
	44.57

## Sheet: Fig S5D
Source Data for Figure S5D
mNeonGreen::ESYT-2 Total Fluo. Intensity (atln-1; itr-1pB::atln-1)
Zone A	Zone B	Zone C
6.0442	0.353704	0.294419
25.0679	18.1179	5.25447
5.777	1.8212	0.705582
3.07589	0.66666	0.852307
1.05938	0.50422	0.022042
1.84691	0.723525	0
1.09828	0.83498	0.163188
1.03352	0.57878	0.0867247
6.604	3.16584	0.01224
6.96542	3.26091	1.33947
12.4312	7.95453	0.102273
17.6081	3.73815	1.23146
14.8487	7.929	5.8123
13.1203	1.41906	0.615021
10.3356	2.17931	0
mNeonGreen::ESYT-2 Total Fluo. Intensity (atln-1;itr-1pB::atln-1_E338K)
Zone A	Zone B	Zone C
20.4163	23.7426	2.4079
7.40641	17.6539	1.936
3.77943	3.38376	3.872
6.16858	1.94326	1.01398
2.98277	3.53127	0.822921
1.53803	1.92765	0.34
10.5028	18.346	6.07783
0.172788	0.136367	0
1.8317	2.73194	0.783959
5.10946	4.82573	0.814572
0.247566	1.72849	0.298628
1.13244	3.35013	0.488235
1.35496	1.83726	0.575234
mNeonGreen::ESYT-2 Total Fluo. Intensity (atln-1;itr-1pB::atln-1_K80A)
Zone A	Zone B	Zone C
0.459437	2.48123	1.13946
0.405351	2.25992	0.815056
0.465124	3.02935	0.365904
1.07182	3.70236	0.590117
0.866723	2.49926	2.09439
0.673364	1.3719	0.418176
0.381029	0.902902	0.578743
5.21728	2.94696	0.509288
0.51425	2.76521	1.35012
1.33935	9.67915	2.25689
1.56973	1.43046	0.138545
1.54275	7.98769	2.13008
2.13008	5.6219	1.08198
3.92076	9.30212	3.88108

## Sheet: Fig S5F
Source Data for Figure S5F
mNeonGreen::ESYT-2 Total Fluo. Intensity (itr-1pB::atln-1)
Zone A	Zone B	Zone C
1.35024	4.70932	2.05325
3.7343	9.26716	3.77072
4.70533	8.23563	0.833327
7.2652	10.3247	1.01374
3.92584	9.84407	3.97098
5.77617	10.439	1.14321
0.554664	3.21497	1.2031
4.96234	4.44204	0.101882
3.15229	11.8454	10.8516
8.62899	8.89229	2.00896
5.50731	2.86395	0.828487
10.5698	1.88591	6.4251
2.77405	6.50665	3.63617
1.14139	2.24286	3.21751

## Sheet: Fig S5G
Source Data for Figure S5G
mNeonGreen::ESYT-2 Dorsal Axon / Dendrite Fluo. Intensity (ratio)
Control	atln-1	atln-1; itr-1pB::atln-1	atln-1; itr-1pB::atln-1_E338K	itr-1pB::atln-1_K80A	atln-1; itr-1pB::atln-1_K80A
0.108738	0.601	0.049	0.11794	1.521	2.48012
0.024138	0.668	0.21	0.261395	1.01	2.01074
0.0883512	0.651	0.122	1.02449	0.177	0.78668
0.0413574	0.905	0.013	0.164378	0.14	0.550576
0.0267267	0.773	0.277	0.275891	1.011	2.41644
0.0430671	0.428	0.021	0.217921	0.198	0.621025
0.0173374	2.466	0	0.578686	2.169	1.51889
0.0556441	1.94	0.149	0	0.021	0.097616
0.139942	0.669	0.084	0.427996	3.442	2.62541
0.038746	1.39	0.002	0.159424	0.233	1.68507
0.0651188	1.489	0.192	1.20626	0.15	0.08826
0.0462212	1.522	0.008	0.431135	0.608	1.38071
0.0395966	1.045	0.07	0.42454	1.311	0.507953
0.0485957	1.793	0.391		2.819	0.989878
0.0610979	1.251	0.047
0.0837097	0.421
0.00943612	0.215

## Sheet: Fig S5H
Source Data for Figure S5H
mNeonGreen::ESYT-2 occupancy in dendrite (µm)
Control	atln-1	atln-1; itr-1pB::atln-1	atln-1; itr-1pB::atln-1_E338K	itr-1pB::atln-1_K80A	atln-1; itr-1pB::atln-1_K80A
57.98	31.845	60.7196	46.9696	41.4699	19.58
55.11	21.286	34.9796	49.39	55.66	22.44
48.51	20.959	69.6294	43.5399	37.62	35.2
60.07	17.765	57.64	39.49	66.4	28.4
52.8	26.126	56.1	55.77	41.36	27.28
62.69	21.069	34.21	46.2099	18.15	17.27
58.09	14.575	53.13	61.8989	32.23	52.69
52.9	17.985	47.3	30.4526	37.29	54.01
58.76	30.745	38.28	28.0271	51.48	20.9293
67.11	22.825	28.93	52.1625	61.82	14.52
64.46	27.225	39.7	15.7643	31.9	41.91
56.09	23.925	53.57	53.0309	64.13	23.5398
62.81	28.105	49.28	67.9843	41.8	20.9
51.36	22.81	44.33		15.73	18.7953
66.46	33.3	37.51
66.66	17.93
52.82	13.97
