# Supplementary material for: INPP5K and Atlastin-1 maintain the nonuniform distribution of ER–plasma membrane contacts in neurons
Source: Life Sci Alliance. 2021 Sep 23;4(11):e202101092. doi: 10.26508/lsa.202101092 (PMC8507493; doi:10.26508/lsa.202101092)
Supplement: Supplementary file 10 [file LSA-2021-01092_SdataF6.xlsx]

## Sheet: Fig 6A
Source Data for Figure 6A
Sheets / tubules (ratio)
Control	ret-1
1.3319	1.90244
0.271698	0.128205
0.964789	9.3
1.80769	1.35714
0.099867	0.283401
0.185687	3.5
0.052932	5.23232
0.75	1.94915
0.137083	3.89362
0.329787	0.521739
0.111922	17.6
0.232653	2.17442
5.3253	2.87097
0.505263	0.365854
1.07971	5.75
	7.65517

## Sheet: Fig 6C
Source Data for Figure 6C
mNeonGreen::ESYT-2 Dorsal Axon / Dendrite Fluo. Intensity (ratio)
Control	ret-1
0.073393	0.283844
0.0375	0.0875253
0.055115	0.941515
0.086558	1.00055
0.050139	0.203771
0.047142	1.32266
0.06455	0.219511
0.007593	0.209355
0.160938	1.02579
0.140369	0.279924
0.135251	0.64844
0.093271	1.23933
0.016325	3.1977
0.102325	1.93679
0.024466	0.117309

## Sheet: Fig 6E
Source Data for Figure 6E
Dorsal Axon / Dendrite Fluo. Intensity (ratio) (ER-PM contacts)
Control	ret-1
0.0631526	0.175531
0.0484504	0.244296
0.0297399	0.195251
0.0894753	0.111415
0.0442773	0.748104
0.0654181	0.210992
0.0573697	0.380804
0.0980759	0.491664
0.209809	0.0889136
0.0805185	0.0605174
0.0434695	0.207994
0.0600762	0.481718
0.0262512	0.107253
0.0460538	0.198205
0.0557593	0.598416

## Sheet: Fig 6G
Source Data for Figure 6G
Total Fluo. Intensity (SEC-61β Dendrite)
Control	cil-1	ret-1
1.3189	166.435	385.277
23.9338	75.0321	220.304
35.332	82.2194	389.935
5.0457	118.423	305.38
34.4003	71.5594	644.663
72.963	70.2284	276.993
49.0172	27.0314	536.043
152.654	189.026	245.594
47.1779	21.7679	193.648
25.1317	90.4475	264.094
26.3417	16.4076	190.273
3.62999	346.677	465.342
7.16321	93.9686	48.2548
80.2956	98.9538	493.752
97.5503	41.745	150.113
107.763		300.915
22.4455
8.20382

## Sheet: Fig 6H
Source Data for Figure 6H
Total Fluo. Intensity (SEC-61β Dorsal axon)
Control	cil-1	ret-1
0.7502	19.2632	271.173
0.3993	59.2658	274.537
3.94459	28.9795	423.815
13.3463	15.7058	340.82
5.7112	27.8663	170.102
21.2718	187.32	381.61
1.5972	153.005	280.526
6.5461	98.9417	238.685
4.4649	16.2987	60.7905
4.961	130.813	34.5455
4.3318	173.623	11.616
5.1425	14.9677	129.046
4.9247	62.8111	217.364
3.4243	115.386	347.101
12.5235	8.03439	217.727
31.9198		39.3734
6.7881
3.2186

## Sheet: Fig 6J
Source Data for Figure 6J
Normalized Fluo. Intensity (TRAPβ::mNeonGreen Dendrite)
Control	cil-1	ret-1	atln-1
0.0044581	0.0461712	0.0661659	0.050328
0.0791981	0.0221968	0.0748528	0.176628
0.0202532	0.0798351	0.124653	0.01876
0.0323383	0.123155	0.0394888	0.074194
0.00154096	0.070135	0.0740707	0.019181
0.000501876	0.0576264	0.0759761	0.033893
0.0425317	0.0318973	0.0781657	0.070552
0.0162678	0.0108385	0.0779067	0.070199
0.00454397	0.0371595	0.0950564	0.051023
0.00297675	0.154094	0.134145	0.010433
0.00158479	0.0665831	0.0902817	0.104262
0.0139125	0.146282		0.036673
0.00658919	0.0705365		0.057378
0.000375215	0.107883		0.059504
0.0163995	0.073171		0.08065
0.0653713			0.092849
0.00155156			0.036927
0.0264928
0.00336803
0.00257483
0.0302077

## Sheet: Fig 6K
Source Data for Figure 6K
Line Scan (TRAPβ::mNeonGreen Fluo. Intensity)
Distance	Control	cil-1	ret-1	atln-1
0	0	124.25	33.448	31
0.11	0	99.8201	34.4685	30.1848
0.22	0	75.0794	33.7983	34.3293
0.33	0	55.1567	34.4497	40.5547
0.44	0	43.939	38.0535	47.8717
0.55	0	41.0407	47.1284	55.6503
0.66	0	42.2965	63.43	61.6638
0.77	0	45.1251	87.787	69.235
0.88	0	47.6952	117.24	78.5077
0.99	0	47.0774	141.583	83.0141
1.1	0	45.5727	153.914	80.9045
1.21	0	45.0794	158.659	73.3649
1.32	0	46.398	158.791	65.6188
1.43	0	48.1321	150.622	59.0641
1.54	0	49.3736	137.077	57.7602
1.65	0	52.7197	126.608	56.9005
1.76	0	58.7576	120.538	58.1879
1.87	0	63.91	109.398	60.1642
1.98	0	64.325	87.9551	60.49
2.09	0	61.355	64.2484	53.5359
2.2	3.0181	57.855	47.9146	43.2638
2.31	0.5633	55.06	41.0144	34.6399
2.42	0.4298	54.235	39.3211	30.053
2.53	0.0031	56.145	38.6667	27.6228
2.64	0	59.88	39.5218	24.9393
2.75	0	62.94	42.2772	24.9644
2.86	0	63.765	43.7767	26.8126
2.97	0	61.855	43.3077	28.5708
3.08	0	59.295	43.7457	26.9592
3.19	0	59.44	45.4077	23.3558
3.3	0	61.91	46.0429	21.1963
3.41	0	64.44	45.321	21
3.52	0	67.145	41.6254	24.587
3.63	0	70.175	37.6825	29.4711
3.74	0	70.56	36.46	35.6754
3.85	0	67.385	36.0708	39.328
3.96	0	64.9779	35.1867	40.2699
4.07	0	66.0193	34.3562	37.0104
4.18	0	69.043	32.4412	30.5193
4.29	0	73.0571	31.3897	25.5706
4.4	0	74.151	28.6034	22.1786
4.51	0	70.481	24.5546	21.6048
4.62	0	67.6852	23.3206	20.6511
4.73	0	67.6433	23.3594	21.4412
4.84	0	67.9411	22.3186	24.98
4.95	0	66.512	21.8989	29.8048
5.06	0	63.4056	23.0939	34.2297
5.17	0	59.7436	24.9275	39.159
5.28	0	56.6975	29.6819	42.0515
5.39	0	54.5655	36.1107	47.4114
5.5	0	52.9555	40.4874	54.878
5.61	0	51.8878	39.3258	58.8687
5.72	0	52.229	34.8738	57.4615
5.83	0	54.7809	30.1321	55.6112
5.94	0	59.1669	27.3959	54.2122
6.05	0	62.0007	26.7978	57.8333
6.16	0	59.7234	26.7139	62.815
6.27	1.4908	54.8439	27.5547	65.8156
6.38	1.0097	51.2409	28.5678	64.3033
6.49	0.5413	48.696	29.8752	54.7638
6.6	0.5579	47.3761	28.5885	43.7083
6.71	0.012	48.7467	26.3174	37.6456
6.82	0	50.8923	24.4563	37.4034
6.93	0	53.3736	22.6292	38.7308
7.04	0	57.0317	19.8681	37.4303
7.15	0	59.8132	18.0767	34.9761
7.26	0	55.5964	19.9802	31.5624
7.37	0	49.3597	23.0976	27.5032
7.48	0	45.5048	25.5281	23.8853
7.59	0	45.5919	27.9534	21.7175
7.7	0	47.4173	30.0943	20.9433
7.81	0	48.6567	28.3135	21.11
7.92	0.1273	47.0662	24.8326	20.6852
8.03	0.0026	45.6159	23.6891	19.3555
8.14	0	44.0499	22.5716	18.2303
8.25	0	43.7782	22.1099	17.6885
8.36	0	44.9896	20.8699	19.1745
8.47	0	47.5157	20.9429	24.4999
8.58	0	45.8539	22.9534	32.5778
8.69	0	43.9923	25.1986	42.3554
8.8	0	43.5493	26.3316	48.9099
8.91	0	45.8184	27.0734	52.3302
9.02	0	49.1768	24.7186	56.1709
9.13	0	53.0904	20.6534	60.7982
9.24	0	53.2738	18.7942	62.0873
9.35	0	52.2557	20.7341	59.775
9.46	0	51.3447	24.9037	60.3154
9.57	0	49.5291	29.7029	63.8
9.68	0	47.8009	32.9742	67.8
9.79	0	47.9934	35.7524	74.6
9.9	0	47.8713	36.4237	82.6
10.01	0	50.9147	35.9724	80.1
10.12	0	54.5288	34.9411	68.2
10.23	0	59.4011	33.0221	60.5
10.34	0	63.4473	29.5203	59
10.45	0	66.0459	27.8334	59
10.56	0	68.9181	26.8229	59
10.67	0	68.4519	25.5464	61.8
10.78	0	63.9432	24.5464	63
10.89	0	59.866	23.4786	57.4
11	0	58.1644	20.6534	48
11.11	0	56.5381	18.7629	40.8
11.22	0	55.0362	19.7629	37.6
11.33	0	54.978	20.7211	38.4
11.44	0	56.484	20.5776	42.5
11.55	0	60.6451	20.4394	45.4
11.66	0	66.5355	20.4081	46
11.77	0	68.6431	19.5829	43.2
11.88	0	65.4752	19.5411	39.2
11.99	0	59.1792	18.3716	35.9
12.1	0	52.1922	16.5516	34.3
12.21	0	46.7253	15.7211	35.4
12.32	0	43.5829	15.5776	38.8
12.43	0	41.3262	15.4759	42.1
12.54	0	39.293	16.5124	45.8
12.65	0	38.1477	18.5176	49.1
12.76	0	38	20.6716	52.8
12.87	0	40.2293	23.1281	57.5
12.98	0	42.4585	26.2299	62.5
13.09	0	45.1472	28.1516	66.8
13.2	0	47.8138	28.0029	68
13.31	0	49.5986	27.7942	67.3
13.42	0.97	51.2771	29.6559	67
13.53	3.91	51.1835	31.6559	66.3
13.64	0.12	51.2739	33.5829	64.6
13.75	0	52.1998	33.5724	59.8
13.86	0	54.3272	33.2854	55.2563
13.97	0	56.5879	33.0767	52.1362
14.08	0	57.1236	34.8759	50.8411
14.19	0	55.6199	35.1264	51.6146
14.3	0	49.3441	34.3299	52.9145
14.41	0	44.4941	31.4029	53.6236
14.52	0	42.3	30.4707	52.4206
14.63	0	42	31.2646	47.9273
14.74	0	44.8	30.4394	39.1241
14.85	0	47.9	30.4342	29.5879
14.96	0	50.1	30.2542	22.9104
15.07	0	51.3	29.3987	22.6831
15.18	0	53.1	30.5406	26.1339
15.29	0	55.5	31.9958	32.0389
15.4	0	56.8	33.7464	39.2429
15.51	0	52.6	36.6098	47.036
15.62	0	47.5	38.6691	53.6674
15.73	0	44.9	40.0476	57.901
15.84	0	46.5	41.4447	61.0202
15.95	0	51.8	43.3229	65.9564
16.06	0	56.6	43.1095	76.962
16.17	0	60.3	41.9563	90.1144
16.28	0	61.8	39.7507	99.3986
16.39	0	64.8	37.0947	105.268
16.5	0	69.5	35.6588	111.748
16.61	0	79.3	35.653	121.739
16.72	0	89.1	34.8045	130.539
16.83	0	91.4	36.2445	130.942
16.94	0	84.3	37.4184	124.597
17.05	0	78.1	37.8711	114.358
17.16	0	89	37.2592	104.304
17.27	0	120.4	40.4981	95.2141
17.38	0	153.1	44.9418	85.8591
17.49	0	167.9	48.3912	73.8455
17.6	0	153.2	48.0036	61.3166
17.71	0	120.2	45.6396	52.3086
17.82	0	86.2	42.1197	49.7443
17.93	0.2694	68.3	42.4198	51.4925
18.04	0.018	69.5	44.6755	52.4587
18.15	0	73.9707	47.6001	52.3424
18.26	0.5338	76.8606	46.8982	51.3126
18.37	1.6159	77.945	44.4715	44.7353
18.48	0.0981	73.7382	40.9896	35.8541
18.59	0	70.9809	38.3535	31.6965
18.7	0.0507	66.4676	38.7798	33.5159
18.81	0.0127	63.1732	39.3052	37.9121
18.92	3.9114	66.6808	38.4384	40.5178
19.03	20.449	73.4396	37.1914	42.858
19.14	40.1655	75.2848	36.8932	48.5624
19.25	97.353	70.987	38.9802	57.6034
19.36	191.424	67.516	42.5263	66.2571
19.47	288.646	64.6251	44.5193	71.64
19.58	292.085	62.3903	42.9676	71.68
19.69	179.761	59.8007	39.9734	72.98
19.8	75.8969	60.9282	37.3371	79.94
19.91	18.2184	64.6348	34.979	86.96
20.02	2.7525	64.774	32.6923	90.32
20.13	0.4146	60.6109	30.7572	92.98
20.24	0.0477	57.2439	32.585	95.32
20.35	0	57.6042	36.6412	97.98
20.46	0	57.8416	39.233	97.02
20.57	0	55.7812	39.1694	89.4
20.68	0	54.9721	39.3272	78.1887
20.79	0	54.9354	39.6547	68.036
20.9	0.1492	52.4266	38.9401	58.5461
21.01	0.7761	50.5788	37.6261	53.6234
21.12	0.7408	50.3065	38.3094	56.8272
21.23	0.4866	50.9102	39.9899	61.8096
21.34	1.6536	54.4975	39.1224	64.0192
21.45	2.7822	59.6106	38.7285	62.7557
21.56	4.891	62.5595	38.6504	60.3314
21.67	6.6175	63.3718	40.4961	58.7092
21.78	8.5292	64.0234	43.1276	55.9455
21.89	9.073	62.7819	43.8913	57.4177
22	8.4182	59.3577	43.7531	62.927
22.11	7.7635	55.1878	42.7227	64.1556
22.22	11.5411	51.8786	44.3851	65.6192
22.33	8.5113	51.5937	48.5619	71.4933
22.44	5.1844	52.9972	50.9155	75.8141
22.55	5.6501	55.5418	51.1816	73.8135
22.66	4.6132	60.6149	48.8256	64.2792
22.77	3.8356	66.2178	47.5929	51.4862
22.88	2.3555	67.061	47.3605	39.7895
22.99	0.7046	62.0444	47.0079	33.8816
23.1	0.414	58.1006	46.8188	34.5842
23.21	0.1754	58.6663	52.1627	41.1668
23.32	0	58.9441	65.275	47.7162
23.43	0.5046	59.6326	88.8553	49.688
23.54	0.9603	64.8788	123.085	44.2143
23.65	2.2798	70.8834	158.587	35.9779
23.76	7.1681	73.5457	184.698	30.902
23.87	13.6531	75.0705	195.884	29.469
23.98	33.1107	76.5083	183.024	30.9079
24.09	74.1715	75.8032	147.924	34.9935
24.2	136.412	70.0693	109.316	40.3489
24.31	219.634	63.0408	81.9573	45.0091
24.42	288.757	61.9402	66.5688	50.9044
24.53	300.661	64.9334	56.2554	60.2842
24.64	225.733	67.0939	47.8821	73.2505
24.75	115.989	64.4843	43.4292	87.4116
24.86	45.4169	63.3526	42.2789	97.0092
24.97	19.9849	63.7159	42.9303	106.938
25.08	13.9888	64.3497	44.3586	123.717
25.19	10.3396	69.6567	46.5177	146.428
25.3	6.3747	76.4295	46.6185	173.787
25.41	3.9968	76.4791	44.9672	206.11
25.52	2.8214	72.3419	42.7956	241.182
25.63	5.3267	67.6277	41.9975	263.054
25.74	7.771	64.9182	41.9639	252.161
25.85	7.2268	63.0024	41.0099	211.981
25.96	9.8933	60.3414	40.0099	175.139
26.07	15.8276	58.9074	39.9639	166.562
26.18	13.9181	60.5661	41.1746	187.235
26.29	7.5015	59.2256	41.9303	217.171
26.4	3.3464	55.1858	41.7072	236.612
26.51	0.8324	51.2088	42.3922	235.345
26.62	0	47.6538	42.8664	215.155
26.73	0	44.4309	42.6309	189.145
26.84	0.5816	44.0633	42.1051	165.981
26.95	1.1355	46.7889	42.0804	142.182
27.06	1.4964	49.0852	42.3371	119.795
27.17	1.6737	50.2839	43.3035	96.7467
27.28	1.1223	50.4079	42.3954	73.6119
27.39	0.3073	48.3043	40.4414	55.7606
27.5	0	45.5061	38.4414	45.9743
27.61	0.7015	43.4734	36.6981	42.4401
27.72	1.5018	42.6287	35.9212	42.8075
27.83	2.5069	41.8405	35.447	46.6866
27.94	2.6218	41.3792	35.169	53.3189
28.05	2.252	40.7654	33.6892	62.233
28.16	2.7046	40.5666	33.3618	73.0791
28.27	3.5935	43.5884	30.0467	80.8144
28.38	5.1308	48.6413	26.3281	80.7931
28.49	6.5481	53.4071	25.2026	75.48
28.6	6.3751	59.1189	26.3674	71.58
28.71	6.4242	65.4404	27.8932	72.26
28.82	5.9094	71.1289	29.1746	75.26
28.93	4.1474	75.3497	29.9303	76.16
29.04	3.4526	76.6868	28.0558	72.48
29.15	4.3838	76.273	26.3125	66.48
29.26	6.2755	75.0266	26.233	59.64
29.37	7.1129	74.4387	28.1411	51.64
29.48	7.779	72.3729	29.4437	45.32
29.59	10.1073	68.0112	30.1994	43.42
29.7	8.9955	63.1067	29.7923	44.84
29.81	4.8428	59.0128	29.0738	48.94
29.92	4.5487	55.7297	27.3888	57.62
30.03	7.7731	53.1552	25.4012	66.52
