# Supplementary material for: INPP5K and Atlastin-1 maintain the nonuniform distribution of ER–plasma membrane contacts in neurons
Source: Life Sci Alliance. 2021 Sep 23;4(11):e202101092. doi: 10.26508/lsa.202101092 (PMC8507493; doi:10.26508/lsa.202101092)
Supplement: Supplementary file 11 [file LSA-2021-01092_SdataFS6.xlsx]

## Sheet: Fig S6A
Source Data for Figure S6A
mNeonGreen::ESYT-2 Total Fluo. Intensity (ret-1)
Zone A	Zone B	Zone C
7.68661	9.12506	2.1818
7.82575	2.24306	0.684951
7.69086	4.37521	7.23706
5.45925	5.61374	5.46227
9.22572	5.18494	1.87994
35.435	36.1415	46.8684
7.15361	2.88827	1.5703
3.11402	4.24822	0.651936
8.08247	9.42996	8.29089
11.1562	6.12303	3.12287
13.0485	11.9736	8.46118
3.73352	1.64363	4.62706
2.3496	3.63901	7.51334
5.44629	4.41014	10.5483
16.3095	4.4394	1.91325

## Sheet: Fig S6B
Source Data for Figure S6B
mNeonGreen::ESYT-2 occupancy in dendrite (µm)
Control	ret-1
58.861	48.443
50.379	36.868
50.152	43.779
51.964	45.036
54.345	42.847
50.929	34.82
61.267	38.793
56.543	49.308
62.268	46.997
55.449	25.864
58.738	24.697
63.14	43.805

## Sheet: Fig S6C
Source Data for Figure S6C
Sheets / tubules ratio
Control	itr-1pB::mCherry::CLIMP-63
0.622951	1.22564
2.57031	4.33333
7.46429	23.5789
0.822148	3.41304
1.10798	0.1875
1.10088	0.065371
0	1.60241
0.128415	23.3333
0.377215	1.26901
0.208333	0.223744
0	9.88462
0.672078	14.1111
1.46774	9.34783
1.03175	2.60714
0.448276	16.8889
0.154812	1.0117
0.086066	2.23944
1.4375	7.83636
0.669604	0.635593
0	1.36364
1.06122	2.50909

## Sheet: Fig S6F
Source Data for Figure S6F
mNeonGreen::ESYT-2 Zones / Dendrite Fluo. Intensity (ratio)
Control_ZoneB (total)	itr-1pB::mCherry::CLIMP-63_ZoneB (total)	Control_ZoneB (ventral)	itr-1pB::mCherry::CLIMP-63_ZoneB (ventral)	Control_ZoneB (commisure)	itr-1pB::mCherry::CLIMP-63_ZoneB (commisure)
0.732	1.248	0.488	0.931	0.243	0.313
0.56	1.313	0.469	0.987	0.087	0.326
0.553	0.917	0.404	0.683	0.149	0.234
0.677	0.801	0.459	0.696	0.218	0.104
0.719	1.025	0.552	0.784	0.167	0.241
0.347	0.719	0.325	0.495	0.022	0.225
0.587	1.227	0.484	0.443	0.103	0.784
0.474	1.553	0.357	0.878	0.117	0.659
0.53378	0.921	0.531601	0.555	0.002179	0.368
0.728198	1.499	0.659944	0.89	0.069164	0.599
0.460226	0.546	0.459658	0.495	0.003977	0.052
0.78373	1.765	0.598783	1.256	0.18873	0.484
0.759534	0.924	0.381703	0.645	0.377831	0.233
0.993222	0.926	0.793101	0.658	0.175365	0.268
0.20762	0.737	0.110606	0.586	0.097014	0.16
0.233387	0.258	0.210441	0.217	0.022946	0.041
	0.938		0.721		0.217
	0.97		0.85		0.107

## Sheet: Fig S6G
Source Data for Figure S6G
mNeonGreen::ESYT-2 Dorsal Axon / Dendrite Fluo. Intensity (ratio)
Control	itr-1pB::mCherry::CLIMP-63
0.051	0.006
0.02	0.026
0.102	0.046
0.03	0.041
0.033	0.107
0.011	0
0.01	0.441
0.103	0.389
0.001006	0.014
0.106628	0.046
0.015341	0.077
0.008863	0.175
0.005051	0
0.145115	0.061
0.379227	0
0.026146	0.038
	0
	0.103

## Sheet: Fig S6H
Source Data for Figure S6H
Total Fluo. Intensity (Sec-61β cell body)
Control	cil-1	ret-1
11.4386	25.8918	26.8672
24.0728	20.2039	17.9716
20.637	21.5782	27.6221
18.2807	19.1501	42.5073
28.0813	14.9839	27.2158
19.2638	20.5348	25.9234
22.2275	15.6919	24.965
31.1732	23.3189	26.9982
13.9053	26.4637	17.2057
26.123	12.7406	31.0317
11.3088	10.1174	16.185
13.3102	33.4773	23.463
22.6085	11.2292	14.111
28.9036	17.8181	23.2501
34.9124	19.8475	16.247
10.046		12.1535
21.6474

## Sheet: Fig S6I
Source Data for Figure S6I
Total Fluo. Intensity (TRAPβ::mNeonGreen cell body)
Control	cil-1	ret-1	atln-1
0.738524	7.21631	3.44739	2.17353
2.39716	13.6578	3.91477	3.6796
17.7683	4.45512	4.06022	0.555271
4.21325	2.42652	12.5499	5.61602
1.10167	9.06076	5.57268	1.83129
0.238685	4.79778	7.20084	1.74868
2.10505	17.846	4.42587	1.23535
8.31311	1.41168	2.94606	6.47016
1.28803	9.57053	2.50325	1.69924
0.331285	4.87083	5.01782	0.757483
0.23516	12.3553	7.13025	6.54664
7.95561	2.21419		3.20625
16.7656	0.878297		1.40897
0.725585	5.04191		14.1525
4.48739	7.85002		2.98761
9.11597			4.09493
1.24544			7.56943
3.1047
0.806181
0.42341
9.5807
3.73528
9.07563
1.95119
3.72572
1.78361
0.885766
6.74987
6.87403
3.82549
0.564141
0.745666
13.7717
1.79655
0.347079
6.44984
