# Supplementary material for: INPP5K and Atlastin-1 maintain the nonuniform distribution of ER–plasma membrane contacts in neurons
Source: Life Sci Alliance. 2021 Sep 23;4(11):e202101092. doi: 10.26508/lsa.202101092 (PMC8507493; doi:10.26508/lsa.202101092)
Supplement: Supplementary file 13 [file LSA-2021-01092_SdataFS7.xlsx]

## Sheet: Fig S7B
Source Data for Figure S7B
Dorsal Axon / Dendrite Fluo. Intensity (ratio) (ER-PM contacts)
Control (no laser axotomy)	24 hours post laser axotomy
0	0
0	0.0131456
0.015522	0.0121629
0.0124187	0
0	0
0	0.0163695
0	0
0	0
0	0
0	0
0	0
0	0
0

## Sheet: Fig S7D
Source Data for Figure S7D
mNeonGreen::ESYT-2 Dorsal Axon / Dendrite Fluo. Intensity (ratio)
Control (no laser axotomy)	24 hours post laser axotomy
0.122328	0.275929
0.209203	0.27567
0.308751	0.017991
0.201829	0.672757
0.359419	0.292279
0.201212	0.362272
0.106179	0.113471
0.194478	0.118035
0.200714	0.090145
0.403811	0.156776
0.230815	0.073704
0.512413	0.28251
0.355467	0.404483
0.076445	0.164586
0.230399	0.153736
0.626675	0.068403
0.154018	0.095971
0.208449	0.261292
0.046527	0.506168
	0.070194
